# Supplementary material for: Fermented Food and Non-Communicable Chronic Diseases: A Review
Source: Nutrients. 2018 Apr 4;10(4):448. doi: 10.3390/nu10040448 (PMC5946233; doi:10.3390/nu10040448)
Supplement: Supplementary file 1 [file nutrients-10-00448-s001.zip]

Archive with 1 entries (1 files):
- nutrients-281327-supplementary.xlsx
