# Supplementary material for: Fermented Food and Non-Communicable Chronic Diseases: A Review
Source: Nutrients. 2018 Apr 4;10(4):448. doi: 10.3390/nu10040448 (PMC5946233; doi:10.3390/nu10040448)
Supplement: Supplementary file 1 [file nutrients-10-00448-s001.zip › nutrients-281327-supplementary.xlsx]

## Sheet: Table S1 Evaluation method
Rules for rating and color codes
Is effect statistically significant? (RR range on one side of the 1 value)	NO	Neutral
	YES
Is significant effect considered beneficial or detrimental?		Favorable	Unfavorable
If significant, how strong is the effect?	moderate effect, 0.7 ≤ RR ≤ 0.9; 1.1 ≤ RR ≤ 1.3	Favorable	Unfavorable
	weak effect, 0.9 ≤ RR ≤ 1.1	Favorable	Unfavorable
What is the quality of the evidence	moderate evidence*	Favorable	Unfavorable	Favorable	Unfavorable	(bold)
	weak evidence*	Favorable	Unfavorable	Favorable	Unfavorable	(plain)
Weak evidence if
less the meta-analysis is based on less than 3 studies
the study is a cross-sectional study
there is conflicting data between the same dataset (howeve, OK to have an effect on total dairy but not on an incremental dose-response)
out of several data set with similar endpoint (e.g. CVD and CDD mortality) only one effect is evident
Otherwise moderate
The strenght of the effect and the quality of the evidence is only indicated in the text for the fermented dairy products

## Sheet: Table S2 Dairy & Cardio
Source	Study category	Disease	Included studies	Subjects	Sex	Age	Study duration	Dairy product consumption/portion size	Relative risk (95% CI) or other results	Final conclusion	Evidence class	Comments
Chen et al. 2017	Meta-analysis of prospective observational studies	CVD	15 prospective cohort studies	n.r.	male & female		follow-up > 10 y				IIa
			15 studies 7 studies 8 studies 8 studies 7 studies 5 studies					High vs low cheese intake per 50 g/d cheese High vs low cheese intake per 50 g/d cheese High vs low cheese intake per 50 g/d cheese	RR total CVD 0.90 (0.82, 0.99) RR total CVD 0.92 (0.83, 1.02) RR CHD 0.86 (0.77, 0.96) RR CHD 0.90 (0.84, 0.95) RR stroke 0.90 (0.84, 0.97) RR stroke 0.94 (0.84, 1.04)	Moderate evidence that higher intake of cheese is associated with a moderate reduced risk of CHD and cheese is associated with a weak reduced risk of CVD.		This meta-analysis of prospective studies suggests a nonlinear inverse association between cheese consumption and risk of CVD.
Guo et al. 2017	Dose-response meta-analysis of observational prospective cohort studies	Mortality, CHD, CVD	29 prospective cohort studies	783989	female & male	25.5-80 y	mean follow-up 13y				IIa
			9 studies (10) 11 studies (12) 8 studies			57.2 57.4 54.4		Total dairy (per 200 g/d) Total dairy (per 200 g/d) Total dairy (per 200 g/d)	RR mortality 0.99 (0.96, 1.03) RR CHD 0.99 (0.96, 1.02) RR CVD 0.97 (0.91, 1.02)	Moderate evidence for a weak reduction of of risk of mortality and CVD, but not CHD, for fermented dairy, but not for dairy, milk, cheese, and yoghurt.		Due to a large heterogeneity, removal of data from a Swedish study leads to a loss of the benefical effects. As such the authors conclude to a neutral association. The data is also curvilinear with regard to dose-response relationship. Additional studies are needed.
			10 studies (12) 11 studies (12) 9 studies (12)			55.5 51.1 54.6		Milk (per 244 g/d) Milk (per 244 g/d) Milk (per 244 g/d)	RR mortality 1.00 (0.93, 1.07) RR CHD 1.01 (0.96, 1.06) RR CVD 1.01 (0.93, 1.10)
			11 studies (19) 9 studies (14) 9 studies (17)			57.0 53.7 54.8		Fermented dairy (per 20 g/d) Fermented dairy (per 20 g/d) Fermented dairy (per 20 g/d)	RR mortality 0.98 (0.97, 0.99) RR CHD 0.99 (0.98, 1.01) RR CVD 0.98 (0.97, 0.99)
			11 studies (13) 9 studies (10) 9 studies (11)			57.2 53.8 55.3		Cheese (per 10 g/d) Cheese (per 10 g/d) Cheese (per 10 g/d)	RR mortality 0.99 (0.96, 1.01) RR CHD 0.99 (0.97, 1.02) RR CVD 0.98 (0.95, 1.00)
			3 studies 3 studies 3 studies			51.3 56.4 50.6		Yoghurt (per 50 g/d) Yoghurt (per 50 g/d) Yoghurt (per 50 g/d)	RR mortality 0.97 (0.85, 1.09) RR CHD 1.03 (0.97, 1.09) RR CVD 1.03 (0.97, 1.09)
Alexander et al. 2016	Systematic Review & meta-analysis of observational prospective cohort studies	CVD, CHD, stroke	31 prospective cohort studies	> 1 mio.	male & female		5-26 y follow-up				IIa
			4 study results 7 study results 7 study results					Total dairy Total dairy Total dairy	RR total CVD 0.88 (0.75, 1.04) RR total CHD 0.91 (0.80, 1.04) RR total stroke 0.91 (0.83, 0.99)	Moderate evidence suggests that cheese consumption, but not milk, may be associated with a moderate reduction of risk of stroke, whereas total dairy consumption may be associated with a reduction of risk of stroke. Moderate evidence suggests that cheese consumption, in particular at higher servings, but not total dairy, milk and yoghurt, may be associated with a moderate reduction of risk of CHD.…		More studies needed to draw a conclusion, in particular dose-response studies. That the possible beneficial effects of cheese on CVD risk appear at higher servings (>1.5 serving) is puzzling and should be further studied in light of the potential detrimental effects of high consumption of salt on CVD.
			4 study results 6 study results 7 study results					Total milk Total milk Total milk	RR total CVD 0.94 (0.86, 1.03) RR total CHD 1.05 (0.95, 1.16) RR total stroke 0.90 (0.79, 1.02)
			3 study results 4 study results					Total yoghurt Total yoghurt	RR total CVD 0.93 (0.78, 1.12) RR total CHV 1.08 (0.91, 1.28)
			3 study results 5 study results 5 study results 6 study results 6 study results 4 study results 6 study results 7 study results 6 study results					Total cheese Total cheese 0-0.5 servings of cheese > 0.5-1.5 servings of cheese > 1.5 servings of cheese Total cheese 0-0.5 servings of cheese > 0.5-1.5 servings of cheese > 1.5 servings of cheese	RR total CVD 0.89 (0.78, 1.01) RR total CHD 0.82 (0.72, 0.93) RR total CHD 0.95 (0.83, 1.08) RR total CHD 0.91 (0.79, 1.03) RR total CHD 0.86 (0.79, 0.94) RR total stroke 0.87 (0.77, 0.99) RR total stroke 1.00 (0.92, 1.07) RR total stroke 0.86 (0.75, 0.97) RR total stroke 0.92 (0.87, 0.97)
Qin et al. 2015	Meta-analysis from prospective cohort-studies	CVD, stroke and CHD			female & male	18-103y	8-26 y follow-up				lla
			9 studies 12 studies 12 studies	91057 504803 253260				Total dairy Total dairy Total dairy	RR total CVD 0.88 (0.81, 0.96) RR stroke 0.87 (0.77, 0.99) RR CHD 0.94 (0.82, 1.07)	Total dairy may decrease the risk of stroke. Moderate evidence suggests that cheese, but not yoghurt, may weakly decrease the risk of stroke. Total dairy, but not yoghurt, may decrease the risk of CVD. Moderate evidence suggests that cheese, but not total dairy and yoghurt, may moderately decrease the risk of CHD.		Heterogenity and publication bias warrants further studies.
			3 studies 5 studies					Yoghurt Yoghurt	RR stroke 0.98 (0.92, 1.06) RR CHD 1.06 (0.90, 1.34)
			4 studies 7 studies					Cheese Cheese	RR stroke 0.91 (0.84-0.98) RR CHD 0.84 (0.71-1.00)
O'Sullivan et al. (2013)	Meta-analysis from prospective cohort-studies	CVD-mortality	26 prospective cohort studies	162-764343	female & male	15-103y	5-41y follow-up				IIa
			3 studies					High vs low total dairy intake	RR CVD mortality 1.05 (0.95, 1.15)	Moderate evidence suggests that total dairy, milk and cheese do not modify the risk of CVD mortality
			8 studies					High vs low milk intake	RR CVD mortality 0.96 (0.81, 1.13)
			6 studies					High vs low cheese intake	RR CVD mortality 1.00 (0.81, 1.24)
Ralston et al. 2012	Meta-analysis and systematic review of cohort studies	Hypertension	5 prospective cohort studies	nearly 45'000	female & male		2-15y follow-up				lla
			5 studies					Total dairy	RR elevated BP 0.87 (0.81, 0.94)	Moderate evidence suggests a moderate effect of fluid dairy foods (including milk and yoghurt) but not of cheese on blood pressure on subjects with elevated blood pressure
			4 studies					Cheese	RR elevated BP 1.00 (0.89, 1.12)
			6 studies					Fluid dairy foods (milk and yoghurt)	RR elevated BP 092 (0.87, 0.98)
Soedamah-Muthu et al. (2012)	Dose-response meta-analysis of prospective cohort studies	CVD, hypertension	9 prospective cohort studies		female & male	mean ages 25-65y	2-15y follow-up				lla
			9 studies	57256				Total dairy per 200 g/d total dairy	RR hypertension 0.97 (0.95, 0.99) RR hypertension 1.00 (0.96, 1.04)	Total dairy and milk, but not yoghurt, total fermented dairy and cheese may moderately contribute to the prevention of hypertension
			7 studies	47647				per 200mL/d milk	RR hypertension 0.96 (0.94, 0.98)
			4 studies	7641				per 150 g/d total fermented dairy	RR hypertension 0.99 (0.94, 1.04)
			5 studies	45088				per 50 g/d yoghurt	0.99 (0.96, 1.01)
			8 studies	51007				per 30 g/d cheese	1.00 (0.98, 1.03)
Goede et al. 2016	Dose-response meta-analysis of observational prospective cohort studies	Stroke		762414	female & male	30-83 y	8-26 y follow-up				IIa
			9 studies					Total dairy per 200 incremental g/d	RR stroke 0.99 (0.96, 1.02) p=0.42	Moderate evidence for a weak reduction of of risk of stroke with consumption of milk and >25 g/d cheese.		Non-linear dose-resposne effects. The beneficial impact of milk is seen in East Asian, but not in Western countries.
			14 studies (16)					Milk per 200 incremental g/d	RR stroke 0.93 (0.88, 0.98) p=0.004
			5 studies (6)					Fermented dairy per 200 incremental g/d	RR stroke 0.91 (0.82, 1.01) p=0.08
			3 studies					Yoghurt per 100 incremental g/d	RR stroke 1.02 (0.90, 1.17) p=0.73
			7 studies (8)					Cheese per 40 incremental g/d >25 g/d cheese	RR stroke 0.97 (0.94, 1.01) p=0.12 RR stroke 0.91 (0.86, 0.96)
Hu et al. 2014	Meta-analysis of prospective cohort studies	Stroke	15 prospective cohort studies	764635	female & male	30-103 y	mean follow -ups of included studies: 10y or more				lla
			18 studies 7 studies 11 studies	28138 13415 14723				Total dairy Total dairy Total dairy	RR stroke 0.88 (0.82, 0.94) RR stroke mortality 0.95 (0.87, 1.03) RR stroke incidence 0.80 (0.76, 0.84)	Moderate evidence suggests that total dairy, including fermented milk, but not milk and nonfermented milk, may moderately decrease the risk of stroke. Moderate evidence suggests that cheese may weakly decrease the risk of stroke.		Stronger associations in Asia population the Europeans. A non-linear dose-effect relationship was observed.
			10 studies	22382				Milk	RR stroke 0.91 (0.82-1.01)
			3 studies	2018				Fermented milk	RR stroke 0.80 (0.71-0.89)
			3 studies	2018				Nonfermented milk	RR stroke 1.02 (0.89-1.17)
			6 studies	9919				Cheese	RR stroke 0.94 (0.89-0.99)
Gijsbers et al. 2016	Meta-analysis	T2DM	22 prospective cohort studies	579832	male & female	≥20 y	follow-up 2.6 - 30 y				IIa
								Total dairy intake per 200 g/d	RR T2DM 0.97 (0.95, 1.00) p=0.044	The meta-analysis provides moderate evidence that intake of dairy foods, yoghurt and fermended dairy, but not cheese and milk, moderately decreases T2DM risk.		No further risk reduction at higher intake amounts of yoghurt >80 g/d. Stronger inverse association for studies with yoghurt in women with a RR of 0.89 (0.83, 0.95) and in older (> 60 y) population with a RR of 0.74 per 50 g/d (0.60, 0.90). Because of considerable heterogenity, results should be interpreted cautiously. A Mendelian randomization study by Bergholdt (2016) in 97,811 individuals, not…
			11 studies	145472				Milk intake per 200 g/d	RR T2DM 0.97 (0.93, 1.02) p=0.25
			12 studies (13 study populations)	369697				Cheese intake per 10 g/d	RR T2DM 1.00 (0.99, 1.02)
			11 studies (12 study populations)	438140				Yoghurt intake (80 g/d)	RR T2DM 0.86 (0.83, 0.90) p<0.001
			5 studies	64277				Fermented dairy	RR T2DM 0.88 (0.82, 0.94)
Chen et al. 2014	Meta-analysis	T2DM	14 prospective cohort studies	459790	male & female	≥21 y	follow-up 5 - 30 y				IIa
			14 studies					Total dairy intake per 1 serving/d (177 g)	RR T2DM 0.98 (0.96, 1.01)	Moderate evidence that higher intake of yoghurt is associated with a moderate reduced risk of T2DM, whereas total dairy is not appreciably associated with incidence of T2DM.		Yoghurt consumption was significantly associated with a lower T2DM risk in long-term, but not short-term studies. However, subgroup analysis showed that higher consumption of either plain or flavored yoghurt was associated with a nonsignificantly lower risk of T2DM. Additional clinical trials are warranted to confirm these results.
			9 studies					Yoghurt intake per 1 serving/d (244 g)	RR T2DM 0.82 (0.70, 0.96)
Aune et al. 2013	Meta-analysis and syst. review	T2DM	17 cohort studies (prospective cohort and nested case-control studies)	526482	male & female	≥20 y	follow-up 5 - 20 y				IIa
			14 studies	26976				High vs. low dairy intake per 400 g/d dairy	RR T2DM 0.89 (0.82, 0.96) RR T2DM 0.93 (0.87, 0.99)	Dairy products, but not milk, may be associated with a decrease in the risk of T2DM. Moderate evidence suggests yoghurt at higher doses may moderately decrease the risk of T2DM.		A non-linear behavior was observed for all dairy products highlighting the importance of dose-response studies
			7 studies	15149				High vs. low milk intake per 200 g/d milk	RR T2DM 0.87 (0.70, 1.07) RR T2DM 0.87 (0.72, 1.04)	Moderate evidence that cheese, but not cottage cheese, may weakly decrease the risk of T2DM. Weak evidence that fermented milk may moderately decrease the risk of T2DM.
			8 studies	17620				High vs. low cheese intake per 50 g/d cheese	RR T2DM 0.91 (0.84, 0.98) RR T2DM 0.92 (0.86, 0.99)
			7 studies	18082				High vs. low yoghurt intake per 200 g/d yoghurt	RR T2DM 0.86 (0.75, 0.98) RR T2DM 0.78 (0.60, 1.02)
			2 studies					High vs. low fermented dairy intake	RR T2DM 0.88 (0.79, 0.98)
			2 studies					High vs. low cottage cheese intake	RR T2DM 0.91 (0.79, 1.04)
Gao et al. 2013	Meta-analysis and syst. review	T2DM	15 prospective cohort studies and 1 case-cohort study	526998	male & female	≥21 y	follow-up 5 - 23 y				IIa
			13 studies	457893				High vs. low dairy intake per 200 g/d dairy	RR T2DM 0.89 (0.81, 0.98) RR T2DM 0.94 (0.91, 0.97)	The meta-analysis provides moderate evidence suggesting that intake of dairy products, cheese and high doses of yoghurt, but not milk and fermented dairy, moderately decreases T2DM risk.		Evidence of nonlinear association of dairy intake with risk reduction. No subgroup differences. The modest benefit observed in this analysis requires conformation in randomized controlled intervention trials
			9 studies	327039				High vs. low milk intake per 200 g/d milk	RR T2DM 0.89 (0.78, 1.01) RR T2DM 0.89 (0.79, 1.01)
			7 studies	178429				High vs. low cheese intake per 30 g/d cheese	RR T2DM 0.82 (0.77, 0.87) RR T2DM 0.80 (0.69, 0.93)
			7 studies	254552				High vs. low yoghurt intake per 50 g/d yoghurt	RR T2DM 0.85 (0.75, 0.97) RR T2DM 0.91 (0.82, 1.00)
			3 studies					High vs. low fermented dairy intake	RR T2DM 0.94 (0.75, 1.18)
Tong et al. (2011)	Meta-analysis of cohort studies	T2DM	7 prospective cohort studies	328029	male & female	39-57y	follow-up 5-20y				IIa
			6 studies 3 studies					High vs. low dairy intake per incremental serving dairy per day	RR T2DM 0.96 (0.79, 0.92) RR T2DM 0.94 (0.92, 0.97)	Total dairy may reduce the risk of T2DM. Moderate evidence suggests that yoghurt, but not whole milk, may moderately reduce the risk of T2DM		The authors do not dicusss the finding with yoghurt!
			3 studies					Yoghurt	RR T2DM 0.83 (0.74, 0.93)
			4 studies					Whole milk	RR T2DM 0.95 (0.86, 1.05)
Kim and Je 2016	Meta-analysis of cohort studies and cross-sectional studies	MetS	9 prospective cohort studies	35379	male & female	≥18 y	follow-up 2.8-10 y				IIa
			9 studies					High vs. low dairy intake per 1 serving/day dairy	RR Mets 0.85 (0.73, 0.98) RR MetS 0.88 (0.82, 0.95)	Dairy intake may inversely associate with incidence and prevalence of metabolic syndrome.
			12 cross-sectional studies	37706	male & female	≥18 y					IV
			11 studies					High vs. low dairy intake	RR MetS 0.73 (0.63, 0.86)	Weak evidence (cross-sectional studies) suggests that dairy, milk and cheese, but not yoghurt, may moderately decrease the incidence of diabetes.		P value for difference in RRs of dairy consumption for yoghurt vs. milk (P = 0.90) and cheese vs. milk (P = 0.65) were not significant
			3 studies					High vs. low milk intake	RR MetS 0.74 (0.60, 0.90)
			1 study					High vs. low yoghurt intake	RR MetS 0.71 (0.48, 1.05)
			1 study					High vs. low cheese intake	RR MetS 0.81 (0.70, 0.93)
Schwingshackl et al. 2016	Meta-analysis and syst. review	Obesity	22 cohort studies in meta-analysis	280846	male & female	≥18 y	follow-up 9 month - 23 y		Weight change (g/y), change in waist circumference (WC cm), overweight (RR OW) and risk for abdominal adiposity (RR AO)		IIa
			3 studies					High vs. low dairy intake	-16.66 g/y (-72.57, 39.24)	The study provides weak to moderate evidence that yoghurt consumption, weakly decreases weight gain, waist circumference, risk of overweight, and risk of abdominal obesity. The study also provides moderate evidence that cheese consumption weakly increase weight gain. Dairy was negativelly associated with weight gain, waist circumference, risk of overweight and risk of abdominal obesity. Finally m…		Taken together yoghurt might be beneficial to prevent obesity . However, no signifiant association for yoghurt consumption when comparing the highest versus the lowest categories of consumption was observed for most of the endpoint related to obesity. Further the overall interpretation of the results is limited by heterogeneous risk estimates and no high quality long-term RCTs analyzing weight ou…
			1 study					per serving increase dairy	11.56 g/y (-13.55, 36.67)
			3 studies					High vs. low milk intake	15.42 g/y (−84.16, 115.00)
			4 studies					High vs. low yoghurt intake	−26.51 g/y (−96.61, 43.59)
			3 studies					per serving increase yoghurt	-40.99 g/y (-48.09, -33.88)
			3 studies					High vs. low cheese intake	−11.62 g/y (−70.84, 47.59)
			3 studies					per 1 serving increase cheese	10.97 g/y (2.86, 19.07)
			5 studies					High vs. low dairy intake	−0.07 cm (−0.21, 0.08)
			6 studies					per serving increase dairy	−0.01 cm (−0.01, −0.01)
			4 studies					High vs. low milk intake	−0.04 cm (−0.14, 0.05)
			2 studies					per serving increase milk	−0.01 cm (−0.02, −0.01)
			3 studies					High vs. low yoghurt intake	−0.06 cm (−0.18, 0.05)
			2 studies					per serving increase yoghurt	−0.02 cm (−0.04, −0.01)
			3 studies					High vs. low cheese intake	0.01 cm (−0.06, 0.09)
			2 studies					per serving increase cheese	−0.01 cm (−0.02, −0.00)
			3 studies					High vs. low dairy intake	0.87 RR OW (0.76, 1.00)
			1 study					High vs. low yoghurt intake	0.80 RR OW (0.68, 0.94)
			11 studies					High vs. low dairy intake	0.85 RR AO (0.76, 0.95)
			2 studies					High vs. low yoghurt intake	0.81 RR AO (0.71, 0.92)
Usinger et al. (2012)	Systematic review of RCTs	Hypertension	15 studies	1232	female & male	≥18y	≥4w	Fermented milk vs placebo or no treatment	SBP decrease -2.45 (-4.3, -0.60) DBP decrease -0.67 (-1.48, 0.14)	Weak evidence for a modest overall effect of fermented milk on blood pressure	Ia	The evidence was downgraded because, although a modest overall effect of fermented milk on SBP was found, no effect of fermented milk on DBP was found. The included studies were of a variable quality and heterogenous and the findings do not support the use of fermented milk as antihypertensive treatment or as a lifestyle intervention to reduce blood pressure

## Sheet: Table S3 Dairy & Cancer
Source	Study category	Disease	Included studies	Subjects	Sex	Age	Study duration	Dairy product consumption/portion size	Relative risk (95% CI) or other results	Final conclusion	Evidence class	Comments
Aune et al. (2012)	Systematic review and meta-analysis of cohort studies	Colorectal cancer	19 prospective cohort, case-cohort and nested case-control studies	1782148	men and women	≥15 y	follow-up 3,3 -19,6 y			Milk and total dairy products, but not cheese, yoghurt, fermented milk and fermented dairy are associated with a reduction in colorectal cancer risk	IIa	Further studies of dairy intake in relation to other cancers and overall cancer risk and mortality are needed to better assess the risk–benefit of dairy product consumption, both overall and for specific types of dairy products, and whether any gender-specific recommendations are warranted.
			12 10 5 5 5 4	1170942				Total dairy high vs low Total dairy per 400 g/d Total dairy high vs low Total dairy per 400 g/d Total dairy high vs low Total dairy per 400 g/d	RR colorectal cancer 0.81 (0.74, 0.90) RR colorectal cancer 0.83 (0.78, 0.88) RR colon cancer 0.72 (0.51, 1.02) RR colon cancer 0.84 (0.72, 0.97) RR rectal cancer 0.96 (0.65, 1.41) RR rectal cancer 1.0 (0.77, 1.28)
			10 9 7 6 4 4	655483				Milk high vs low Milk per 200 g/d Milk high vs low Milk per 200 g/d Milk high vs low Milk per 200 g/d	RR colorectal cancer 0.83 (0.74, 0.93) RR colorectal cancer 0.90 (0.85, 0.94) RR colon cancer 0.82 (0.72, 0.94) RR colon cancer 0.88 (0.79, 0.97) RR rectal cancer 0.79 (0.60-1.06) RR rectal cancer 0.90 (0.79, 1.02)
			7 7 3 3	177551				Cheese high vs low Cheese per 50 g/d Cheese high vs low Cheese per 50 g/d Cheese high vs low Cheese per 50 g/d	RR colorectal cancer 0.94 (0.75, 1.18) RR colorectal cancer 0.96 (0.83, 1.12) RR colon cancer 0.88 (0.59, 1.30) RR colon cancer (not significant) RR rectal cancer 0.90 (0.70, 1.15) RR rectal cancer (not significant)
			2					Yoghurt	RR colorectal cancer 1.00 (0.67, 1.48)
								Fermented milk	RR colorectal cancer 0.93 (0.78, 1.11)
			5					Fermented dairy	RR colorectal cancer 0.97 (0.83, 1.13)
Ralston et al. (2014)	Meta-analysis of prospective studies	Colorectal cancer	15 prospective cohort studies	919680	male & female	>15 y	follow-up 5-24 y			This meta-analysis supports the inverse association between nonfermented milk consumption and risk of colon cancer. No association was found between risk of colorectal cancer and consumption of solid cheese or fermented milk.	IIa	The association of a reduced risk of colon cancer with consumption of nonfermented milk but not with consumption of solid cheese or fermented milk has a number of possible explanations, including a higher level of consumption of non-fermented dairy, higher level intake of calcium (inhibition of bile salts and free fatty acids absorption, and higher level intake of lactose (prebiotic effect in col…
			17 7 8 4 3 3 2		Both genders Men Women Men Women Men Women			Nonfermented milk Nonfermented milk Nonfermented milk Nonfermented milk Nonfermented milk Nonfermented milk Nonfermented milk	RR colorectal cancer 0.85 (0.77, 0.93) RR colorectal cancer 0.79 (0.69, 0.91) RR colorectal cancer 0.83 (0.68, 1.02) RR colon cancer 0.74 (0.60, 0.91) RR colon cancer 1.03 (0.78, 1.36) RR rectal cancer 0.81 (0.60, 1.09) RR rectal cancer 0.82 (0.56, 1.21)
			7 2 2		Both genders Men Women			Solid cheese Solid cheese Solid cheese	RR colorectal cancer 1.11 (0.90, 1.36) RR colorectal cancer 0.94 (0.58, 1.54) RR colorectal cancer 1.16 (0.82, 1.63)
			7 3 3		Both genders Men Women			Fermented milk Fermented milk Fermented milk	RR colorectal cancer 1.01 (0.89, 1.15) RR colorectal cancer 1.08 (0.90, 1.29) RR colorectal cancer 0.93 (0.87, 1.12)
Sun et al. (2014)	Meta-analysis of observational studies (cohort and case-control)	Gastric cancer	39 studies (10 cohort studies, 29 case-control studies	727284	male & female	children and adults	follow-up 8,5 - 65 y				IIa/IIIa
	Cohort (10) and case-control (28) Cohort Hospital-based case-control Population-based case-control		38 10 17 11					Dairy high vs low Dairy high vs low Dairy high vs low Dairy high vs low	RR gastric cancer 1.06 (0.95, 1.18) RR gastric cancer 1.00 (0.89, 1.14) RR gastric cancer 0.94 (0.83, 1.08) RR gastric cancer 1.00 (0.89, 1.14)	Dairy products consumption, including milk, cheese and yoghurt consumption, is not associated with significant risk of gastric cancer. These result should be verified using large, well-designed prospective studies.
	Cohort Hospital-based case-control Population-based case-control		7 10 6					Milk high vs low Milk high vs low Milk high vs low	RR gastric cancer 1.05 (0.89, 1.23) RR gastric cancer 1.09 (0.87, 1.35) RR gastric cancer 1.16 (0.62, 2.17)
	Cohort and case-control Cohort Hospital-based case-control Population-based case-control		9 3 3 3					Cheese high vs low Cheese high vs low Cheese high vs low Cheese high vs low	RR gastric cancer 0.95 (0.80, 1.12) RR gastric cancer 1.02(0.66-1.18) RR gastric cancer 0.98 (0.78, 1.22) RR gastric cancer 0.96 (0.63, 1.18)
	Cohort and case-control Cohort Hospital-based case-control Population-based case-control		4 1 2 1					Yoghurt high vs low Yoghurt high vs low Yoghurt high vs low Yoghurt high vs low	RR gastric cancer 0.77 (0.58, 1.03) RR gastric cancer 0.84 (0.57, 1.24) RR gastric cancer 0.79 (0.41, 1.51) RR gastric cancer 0.66 0.39, 1.12)
Tian et al. (2014)	Meta-analysis of (prospective and case-control) observational studies	Gastric cancer	8 prospective cohort studies and 18 case-control studies	230627	male & female	?	?			The moderate evidence for an increased risk of gastric cancer wth dairy wa snot observed with milk and cheese	IIa/IIIa
	Cohort Hospital-based case-control Population-based case-control Overall		8 9 9 26					Total dairy high vs low Total dairy high vs low Total dairy high vs low Total dairy high vs low	RR gastric cancer 1.01 (0.91, 1.13) RR gastric cancer 0.86 (0.72, 1.02) RR gastric cancer 1.36 (1.07, 1.74) RR gastric cancer 1.09 (0.96, 1.25)
	Cohort Hospital-based case-control Population-based case-control Overall		7 5 3 15					Milk high vs low Milk high vs low Milk high vs low Milk high vs low	RR gastric cancer 1.05 (0.86, 1.28) RR gastric cancer 1.26 (0.83, 1.91) RR gastric cancer 1.30 (0.84, 2.02) RR gastric cancer 1.13 (0.95, 1.36)
	Cohort Hospital-based case-control Population-based case-control Overall		3 3 2 8					Cheese high vs low Cheese high vs low Cheese high vs low Cheese high vs low	RR gastric cancer 0.80 80.49, 1.31) RR gastric cancer 1.35 (0.47, 3.89) RR gastric cancer 1.02 (0.66, 1.58) RR gastric cancer 0.98 (0.69, 1.39)
Yang et al. (2016)	Systematic review with meta-analysis of case-control and cohort studies	Lung cancer	12 cohort studies and 20 case-control studies	765752	male and female	?	?			Despite a weak evidence for a moderate reduction of lung cancer risk for cheese conusmption, the study indicates that intake of dairy products, including milkm cheese and yoghurt, is not sassociated with the risk of lung cancer. This negative finding provides a conclusive answer to the disease association issue based on current evidence, and suggests that further efforts should be made to find ot…	IIa/IIIa
	Cohort Case-control Overall		4 9 13					Total dairy high vs low Total dairy high vs low Total dairy high vs low	RR lung cancer 0.75 (0.52, 1.08) RR lung cancer 1.24 (0.91, 1.70) RR lung cancer 1.05 (0.84, 1.31)
	Cohort Case-control Overall		7 16 23					Milk high vs low Milk high vs low Milk high vs low	RR lung cancer 0.90 (0.74, 1.09) RR lung cancer 1.15 (0.77, 1.71) RR lung cancer 1.08 (0.80, 1.46)
	Overall Cohort		10 2					Cheese high vs low Cheese high vs low	RR lung cancer 0.83 (0.62, 1.12) RR lung cancer 0.63 (0.46, 0.87)
	Overall(both case-control and cohort)		5					Yoghurt ( or sour milk) high vs low	RR lung cancer 0.88 (0.62, 1.25)
Liu et al. (2016)	Meta-analysis of cohort and case-control studies	Ovarian cancer	19 (prospective) cohort and case-control studies and not closer defined studies	?	female	?	follow-up 3-28 y			This meta-analysis suggests that milk and yoghurt intake was not associated with increased risk of ovarian cancer	IIa/IIIa	Further studies with larger participants worldwide are needed to validate the association between dairy food intake and ovarian cancer.
			10					Yoghurt	RR ovarian cancer 1.12 (0.86, 1.47)
			11					Milk	RR ovarian cancer 1.23 (1.03, 1.46)
Genkinger et al. (2014)	Pooled analysis of cohort studies	Pancreatic cancer	14 prospective cohort studies	862680	female & male	15-107y	follow-up 7-20y			Overall, the findings do not support the hypothesis that consumption of dairy foods, including milk , cheese, cottage cheese and yoghurt is associated with pancreatic cancer risk.	IIa
								Total milk ≥500 g/d Total milk all other lower doses	HR pancreatic cancer 0.98 (0.82, 1.18) HR pancreatic cancer non-significant
								Cheese ≥50 g/d Cheese all other lower doses investigated	HR pancreatic cancer 1.26 (0.91, 1.76) HR pancreatic cancer non-significant
								Cottage cheese ≥53 g/d Cottage cheese all other lower doses investigated	HR pancreatic cancer 0.90 (0.64, 1.28) HR pancreatic cancer non-significant
								Yoghurt ≥57 g/d Yoghurt all other lower doses investigated	HR pancreatic cancer 0.93 (0.81, 1.208) HR pancreatic cancer non-significant
Aune et al(2015)	Systematic review and meta-analysis of cohort studies	Prostate cancer	32 prospective studies (randomized trials, cohort studies, case-cohort studies, and nested case-control studies)	2338285	men	≥18y	follow-up 6 -37 y			Moderate evidence suggests that cheese and total dairy, but not yoghurt and milk may weakly increase prostate cancer risk. On the other hand milk may be protective	IIa	The diverging results for types of dairy products suggests that the dairy matrix may modualte this risk and should be investigated in future studies.
			15	848395				Total dairy high vs low Total dairy per 400 g/d	RR prostate cancer 1.09 (1.02, 1.17) RR prostate cancer 1.07 (1.02, 1.12)
			8	448719				Milk high vs low Milk per 200 g/d	RR prostate cancer 0.92 (0.85, 0.99) RR prostate cancer 0.98 (0.95, 1.01)
			11	887759				Cheese high vs low Cheese per 50 g/d	RR prostate cancer 1.07 (1.01, 1.13) RR prostate cancer 1.10 (1.03, 1.18)
			6					Yoghurt high vs low Yoghurt per 100 g/d	RR prostate cancer 1.12 (0.97, 1.29) RR prostate cancer 1.08 (0.93, 1.24)

## Sheet: Table S4 Probiotics & Cardio
Source	Study category	Disease	Included studies	Subjects	Sex	Age	Study duration	Probiotic product consumption/portion size	Relative risk (95% CI) or other results	Final conclusion	Evidence class	Comments
Park and Bae (2015)	Systematic review and meta-analysis of RCTs	CVD	4	n=196 for body weight; n=154 for BMI	Male and female	18-65y	8-24 weeks	Probiotics as capsule or yogurt vs placebo or no probiotic supplement	Body weight, BMI: →	Probiotics had no effect on BMI and body weight	Ia	The total number of RCTs included in the analysis, the total sample size, and the methodological quality of the primary studies were too low to draw definitive conclusions. Thus, more rigorously designed RCTs are necessary to examine the effect of probiotics on body weight in greater detail. Collectively, the RCTs examined in this meta-analysis indicated that probiotics have limited efficacy in t…
Shimizu et al. (2015)	Meta-analysis of RCTs	CVD	33	>500 healthy and hypercholesterolemic individuals of all ages including infants and elderly	Male and female	26.7-77y	Below or above 4 weeks	Fermented milk probiotic products and probiotics vs placebo or no treatment	Tot-chol (–0.17 mmol/L), LDL-chol (–0.22 mmol/L): ↓ HDL-chol, triglycerides: →	Moderate evidence that probiotics weakly decrease tot-chol and LDL-chol levels but not HDL-chol or triglycerides	Ia	Probiotic preparations are effective in decreasing TC levels. Probiotic supplementation and fermented milks could be useful in the primary prevention of hypercholesterolemia and may lead to reductions in risk factors for cardiovascular disease. Long-term (>4-week) probiotic intervention was statisticallymore effective in decreasing TC and LDL-C than short-term (≤4-week) intervention. The decrease…
Sun and Buys (2015)	Systematic review and meta-analysis of RCTs	CVD	15	788 participants with CVD risk factors, hypertension, hypercholesterolemia, overweight and obesity, metabolic abnormality, heavy smoking	Male and female	>18y	below or above 8 weeks	Probiotics in capsule or in (fermented) milk or yoghurt vs placebo	Tot-chol (-0.27 mmol/L), LDL-chol (-0.23 mmol/L), BMI (-0.52 kg/m2), waist circumference (-2.11 cm); CRP (-2.95 mg/l), TNFa (-2.34 pg/ml): ↓ HDL-chol, triglycerides: →	Moderate evidence that probiotics moderatly reduce CRP and weakly decrease tot-chol, LDL-chol levels, BMI, waist circumference, and TNFa but do not change triglycerides or HDL-chol	Ia	The findings suggests that probiotic supplementation use is effective in lowering lipid level and co-existing factors associated with cardiovascular disease. A subgroup sensitive analysis showed that the effects of the probiotics on total cholesterol and LDL were significant when formulated in milk/yoghurt, with multiple strains, with acidophilus strain, over 8 weeks or more, and in patients with…
Khalesi et al. (2014)	Meta-analysis of RCTs	CVD	9	543 healthy subjects and patients with hypertension, hpyercholesterolemia, metabolic syndrome, overweight and obesity	Male and female	18-86y	Below or above 8 weeks	Products composed of single or multiple species of probiotics and formulated as capsules, in rose-hip drink, in fermented and sour milk, yoghurt or cheese vs placebo	Systolic PB (-3.56 mmHg) and diastolic BP (-2.38 mmHg): ↓ Body weight: →	Moderate evidence that probiotics weakly decrease systolic and diastolic BP but not body weight	Ia	Consuming probiotics may improve BP by a modest degree, with a potentially greater effect when baseline BP is elevated, multiple species of probiotics are consumed, the duration of intervention is ≥8 weeks, or daily consumption dose is ≥10E11 colony-forming units. Future studies investigating the effect of different products with different species and doses are recommended. The effect of probioti…
Dong et al. (2013)	Meta-analysis of RCTs (parallel or cross-over, open label, single blind or double blind)	CVD	14	702 hypertensive and normotensive subjects	Male and female	35-75y	Below or above (mean) 8 weeks	Probiotic fermented milk vs placebo	Systolic BP (-3.10 mmHg), diastolic BP (-1.09 mmHg): ↓	Moderate evidence that probiotic fermeted milk weakly decreases systolic and diastolic BP	Ia	Subgroup analysis suggested a slightly greater effect on systolic BP in hypertensive participants than in normotensive ones. Also analysis of trials conducted in Japan showed a greater reduction than those conducted in European countries for both systlic and diastolic BP.
Li et al. (2016)	Meta-analysis of RCTs	Diabetes	12	714 patients with T2DM		25-75y	6-12 weeks	Probiotics in capsules, bread, yoghurt vs placebo	Fasting glucose (-0.61 mmol/L): ↓, HDL-chol (+0.42 mmol/L): ↑ LDL-chol, Tot-chol, triglycerides, HbA1c, HOMA-IR: →	Moderate evidence that probiotics moderatly decrease fasting glucose and increase HDL-chol but do not modulate LDL-chol, tot-chol, triglycerides, HbA1c, HOMA-IR	Ia	Probiotics reduced FBG by 0.61 mmol/L indicating a modest effect on glycemic control. Probiotic may improve glycemic and lipid metabolism in T2DM. Before they can be recommended for use in supportive treatment of T2DM, large-scale and long duration multicenter randomized controlled trials are still required.
Samah et al. (2016)	Meta-analysis of RCTs	Diabetes	6	Patients with T2D		≥18y	below and above 6 weeks	Probiotics of any form including capsules, yogurt, kefir vs …	Fasting glucose (- 0.98 mmol/L): ↓ HbA1c, fasting plasma insulin, HOMA-IR, CRP, IL-6, malondialdehyde: →	Moderate evidence that probiotics moderatly decrease fasting glucose but do not modulate HbA1c, fasting plasma insulin, HOMA-IR, CRP, IL-6, malondialdehyde.	Ia	Moderate hypoglycaemic effect of probiotics, with a significantly lower FBG. Need for well-designed clinical studies to further assess the potential beneficial effects of probiotics in management of T2DM. The authors of the meta-analysis conclude that none of the studies reported on adverse events of the probiotic products used in their trials; therefore, the safety profile of these probiotics re…
Kasinska et al. (2015)	Meta-analysis of RCTs	Diabetes	8	438 patients with T2D		≥18y	4-8 weeks	Probiotics and probiotic yoghurt vs placebo	HbA1c (-0-81), HOMA-IR (-2.10): ↓ Fasting plasma glucose, Tot-chol, HDL-chol, LDL-chol, CRP: →	Moderate evidence that probiotics moderatly decrease HbA1c and HOMA-IR but do not modulate fasting plasma glucose, tot-chol, HDL-chol, LDL-chol, CRP	Ia	Probiotic supplementation might improve, at least to some extent, metabolic control in subjects with type 2 diabetes. However, before they can be recommended for use in supportive treatment of type 2 diabetes, larger well-designed studies are needed to determine the true relationship between probiotic supplementation and modifiable cardiometabolic risk factors. Larger well-designed, long-term RCT…
Barrett et al. (2014)	Review of randomised and cluster-randomised trials	Diabetes	6 (?) 1 study	256 with gestational diabetes mellitus (GDM)	Female	18-45y	follow-up 6mo-24mo	Probiotics vs dietary tratment without probiotics	RR gestational diabetes mellitus 0.38 (0.20, 0.70): ↓ RR miscarriage/intrauterine fetal death, stillbirth and neonatal death, infant birthweight, pretermdelivery, caesarean section rate: →	Weak evidence that probiotics moderatly decrease risks of gestational diabetes mellitus but not miscarriage/intrauterine fetal death, stillbirth and neonatal death, infant birthweight, preterm delivery, or caesarean section rate	collection of Ib	one trial! At this time, there are insufficient studies to perform a quantitative meta-analysis. Further results are awaited from four ongoing studies.
Razmpoosh et al. (2015)	Systematic review	Diabetes	5	263 Patients with diabetes	Male and female	≥18y	4-8 weeks	Probiotics			collection of Ib	This systematic review generally demonstrated beneficial effects of the probiotic administration, especially Lactobacillus sub-strains, on the management of diabetes-related blood parameters, although, more evidence, especially from human trials, is needed to confirm these effects and also to conduct a metaanalysis. Probiotics have beneficial effects on glycemic controls, as all human studies sho…
http://www.royalcollege.ca/portal/page/portal/rc/common/documents/exams/normal_values_e.pdf									lowest 10%
High density lipoproteins (HDL) (recommended range) > 0.91 mmol/L > 35 mg/dL									0.09 mmol/L
Low density lipoproteins (LDL) (recommended range) < 3.4 mmol/L < 130 mg/dL									0.34 mmol/L
Glucose (fasting) (plasma or serum) 3.9-6.1 mmol/L 70-110 mg/dL									0.39 mmol/L
Cholesterol (serum) < 5.2 mmol/L < 200 mg/dL									0.52 mmol/L
http://emedicine.medscape.com/article/2049478-overview
HbA1c: The reference range for healthy adults is 4.8–5.9%; The diagnostic criterion for diabetes is greater than or equal to 6.5% NGSP units									0.0048
https://www.ncbi.nlm.nih.gov/pubmed/26070771
The 75th percentile of HOMA-IR in the whole population (3.02; AUROC = 0.73, 95 % CI = 0.70-0.75), in normal-weight (1.68; AUROC = 0.76, 95 % CI = 0.74-0.79),									0.3
http://www.heart.org/HEARTORG/Conditions/HighBloodPressure/KnowYourNumbers/Understanding-Blood-Pressure-Readings_UCM_301764_Article.jsp
Systolic less than 120 mmHg									12 mm Hg
Diastolic less than 80 mm Hg									8 mm Hg
https://www.cdc.gov/healthyweight/assessing/bmi/adult_bmi/index.html
BMI: 18.5 – 24.9 kg/m2									0.18 kg/m2
https://www.healthdirect.gov.au/body-mass-index-bmi-and-waist-circumference
For women:risk is increased at more than or equal to 80 cm									8 cm
https://www.ncbi.nlm.nih.gov/pmc/articles/PMC4655679/
Reference ranges of 0–29.4 pg/mL were found for TNF-α									2.94 pg/ml
Reference ranges of 0–12.4 mg/L were found for CRP									0-1.24 mg/L
http://emedicine.medscape.com/article/2086909-overview
The reference range for C-reactive protein is as follows:CRP: 0-10mg/L; High-sensitivity CRP (hs-CRP): < 3 mg/L									0.3 mg/L
